# Supplementary material for: Three-Year Analysis of Adjuvant Therapy in Postoperative Melanoma including Acral and Mucosal Subtypes
Source: Cancers (Basel). 2024 Aug 2;16(15):2755. doi: 10.3390/cancers16152755 (PMC11311258; doi:10.3390/cancers16152755)
Supplement: Supplementary file 1 [file cancers-16-02755-s001.zip]

Archive with 1 entries (1 files):
- cancers-3100118-supplementary.xlsx
