# Supplementary material for: Three-Year Analysis of Adjuvant Therapy in Postoperative Melanoma including Acral and Mucosal Subtypes
Source: Cancers (Basel). 2024 Aug 2;16(15):2755. doi: 10.3390/cancers16152755 (PMC11311258; doi:10.3390/cancers16152755)
Supplement: Supplementary file 1 [file cancers-16-02755-s001.zip › cancers-3100118-supplementary.xlsx]

## Sheet: sup. table
					Multivariate Cox proportional hazards model analysis of potential prognostic factors influencing the RFS
					Supplemental Table 1
					Parameters	Hazard ratio(95%CI)	P value
					Non-acral cutaneous vs. acral types	NA	0.99
					Tumor thickness	0.33 ( 0.074 – 1.5 )	0.14
					Tumor ulceration	0.62 ( 0.14 – 2.6 )	0.51
					With or Without lymph node dissection	0.20 ( 0.038 – 1.1 )	0.064
					Supplemental Table 2
					Parameters	Hazard ratio(95%CI)	P value
					Non-acral cutaneous vs. acral types	0.99 ( 0.27 – 3.7 )	0.99
					Tumor thickness	0.75 ( 0.29 – 2.0 )	0.56
					Tumor ulceration	0.92 ( 0.39 – 2.2 )	0.86
					With or Without lymph node dissection	0.66 ( 0.24 – 1.8 )	0.4
